# Supplementary material for: Prevalence of biofilm producing Acinetobacter baumannii clinical isolates: A systematic review and meta-analysis
Source: PLoS One. 2023 Nov 30;18(11):e0287211. doi: 10.1371/journal.pone.0287211 (PMC10688650; doi:10.1371/journal.pone.0287211)
Supplement: S1 File — (XLSX) [file pone.0287211.s002.xlsx]

## Sheet: Biofilm
S.no	Author	Continent	country	WHO region	year of Pub	Biofilm detection method	No of isolates	Cases of BIOFILM	Prev-of BIOFILM	SEP	No-strong	prev-strong	SEP-Strong	No-moderate	prev-Moderate	SEP-Moderate	No-weak	prev-weak	SEP-Weak
1	Asaad et al	Africa	Egypt	Eastern Meditranian	2021	Microtiter Plate Technique	94	66	70.2128	4.71693	19	28.78	5.57281	32	48.4848	6.15175	15	22.7273	5.1584
2	Khalil et al	Africa	Egypt	Eastern Meditranian	2021	Microtiter Plate Technique	165	54	32.7273	3.65286	33	61.1111	6.63401	15	27.7778	6.09519	6	11.1111	4.27667
3	Madaha et al	Africa	Cameroon	Africa	2020	Not indicated	27	19	70.3704	8.78772	7	36.8421	11.0665	5	26.3158	10.1023	7	36.8421	11.0665
4	AL-Mousawi et al	Asia	Baghdad	Eastern Meditranian	2018	Congo Red Agar	83	74	89.1566	3.41287	48	64.8649	5.54957	16	21.6216	4.78549	10	13.5135	3.97413
5	Nesa et al	Asia	Bangladish	South-east Asia	2018	Tissue Culture Plate	108	67	62.037	4.66975	NT	NA	#VALUE!	NT	NA	#VALUE!	NT	NA	#VALUE!
6	Castilho et al	South America	Brazil	America	2017	Not indicated	84	43	51.1905	5.4539	NT	NA	#VALUE!	NT	NA	#VALUE!	NT	NA	#VALUE!
7	DA SILVA et al	South America	Brazil	America	2021	Not indicated	38	20	52.6316	8.09983	4	20	8.94427	11	55	11.1243	5	25	9.68246
8	Sung et al	Asia	Korea	Western Pasfic	2018	Not indicated	58	46	79.3103	5.31897	11	23.913	6.28917	32	69.5652	6.78426	3	6.52174	3.64048
9	Ryu et al	Asia	Korea	Western Pasfic	2015	crystal violet staining method	49	24	48.9796	7.14137	NT	NA	#VALUE!	NT	NA	#VALUE!	NT	NA	#VALUE!
10	Li et al	Asia	China	Western Pasfic	2021	crystal violet staining method	104	103	99.0385	0.956905	NT	NA	#VALUE!	NT	NA	#VALUE!	NT	NA	#VALUE!
11	Qi et al	Asia	China	Western Pasfic	2016	crystal violet staining method	272	249	91.5441	1.68698	NT	NA	#VALUE!	NT	NA	#VALUE!	NT	NA	#VALUE!
12	Chen et al	Asia	China	Western Pasfic	2020	Microtiter Plate Technique	92	50	54.3478	5.19311	18	36	6.78823	17	34	6.69925	15	30	6.48074
13	Kumari et al	Asia	India	South-east Asia	2013	Microtiter Plate Technique	65	45	69.2308	5.72468	7	15.5556	5.40284	18	40	7.30297	20	44.4444	7.40741
14	Rao et al	Asia	India	South-east Asia	2008	Microtiter Plate Technique	55	34	61.8182	6.55096	NT	NA	#VALUE!	NT	NA	#VALUE!	NT	NA	#VALUE!
15	Asati et al	Asia	India	South-east Asia	2017	Tissue Culture Plate	10	4	40	15.4919	NT	NA	#VALUE!	NT	NA	#VALUE!	NT	NA	#VALUE!
16	Badave et al	Asia	India	South-east Asia	2015	Microtiter Plate Technique	72	45	62.5	5.70544	37	82.2222	5.69937	5	11.1111	4.68486	3	6.66667	3.71849
17	Gurung et al	Asia	India	South-east Asia	2014	Test tube method	60	30	50	6.45497	NT	NA	#VALUE!	NT	NA	#VALUE!	NT	NA	#VALUE!
18	Azizi et al	Asia	Iran	Eastern Meditranian	2016	Not indicated	65	54	83.0769	4.65075	23	42.5926	6.72906	18	33.3333	6.415	13	24.0741	5.81799
19	Dehbalaei et al	Asia	Iran	Eastern Meditranian	2017	Microtiter Plate Technique	48	35	72.9167	6.41422	3	8.57143	4.73188	4	11.4286	5.37785	28	80	6.76123
20	Moghadam et al	Asia	Iran	Eastern Meditranian	2018	Microtiter Plate Technique	64	31	48.4375	6.24695	NT	NA	#VALUE!	NT	NA	#VALUE!	NT	NA	#VALUE!
21	Babapour et al	Asia	Iran	Eastern Meditranian	2016	Microtiter Plate Technique	156	153	98.0769	1.09956	13	8.49673	2.25423	91	59.4771	3.96898	49	32.0261	3.77205
22	Monfared et	Asia	Iran	Eastern Meditranian	2019	Miroriter Dish Biofilm assay	118	86	72.8814	4.09262	16	18.6047	4.19625	37	43.0233	5.33889	33	38.3721	5.24381
23	HASSAN et al	Asia	iraq	Eastern Meditranian	2019	Congo Red Agar	74	8	10.8108	3.60969	7	87.5	11.6927	1	12.5	11.6927	0	0	0
24	Dumaru et al	Asia	Nepal	South-east Asia	2019	Congo Red Agar	63	34	53.9683	6.27954	NT	NA	#VALUE!	NT	NA	#VALUE!	NT	NA	#VALUE!
25	O¨ zkul et al	Asia	Turkey	Europe	2020	Microtiter Plate Technique	44	41	93.1818	3.79991	36	87.8049	5.11047	5	12.1951	5.11047	0	0	0
26	Elbehiry et al	Asia	Saudia Arabia	Eastern Meditranian	2020	Microtiter Plate Technique	55	41	74.5455	5.8737	18	43.9024	7.7504	13	31.7073	7.26733	10	24.3902	6.70664
