# Supplementary material for: Prevalence of biofilm producing Acinetobacter baumannii clinical isolates: A systematic review and meta-analysis
Source: PLoS One. 2023 Nov 30;18(11):e0287211. doi: 10.1371/journal.pone.0287211 (PMC10688650; doi:10.1371/journal.pone.0287211)
Supplement: S2 File — (ZIP) [file pone.0287211.s003.zip]

Archive with 3 entries (3 files):
- Supplementary information 1.docx
- Supplementary information 2.docx
- Supplementary information 3.docx
